# Supplementary material for: Efficacy and Safety of Antibiotics in the Treatment of Methicillin-Resistant Staphylococcus aureus (MRSA) Infections: A Systematic Review and Network Meta-Analysis
Source: Antibiotics (Basel). 2024 Sep 10;13(9):866. doi: 10.3390/antibiotics13090866 (PMC11428633; doi:10.3390/antibiotics13090866)
Supplement: Supplementary file 1 [file antibiotics-13-00866-s001.zip]

Archive with 1 entries (1 files):
- antibiotics-3172277-supplementary.pdf
